# Supplementary material for: Application of a Novel UPLC-MS/MS Method for Analysis of Rivaroxaban Concentrations in Dried Blood Spot and Plasma Samples Collected from Patients with Venous Thrombosis
Source: Molecules. 2024 Aug 31;29(17):4140. doi: 10.3390/molecules29174140 (PMC11397208; doi:10.3390/molecules29174140)
Supplement: Supplementary file 1 [file molecules-29-04140-s001.zip]

Archive with 1 entries (1 files):
- molecules-3179999-supplementary.pdf
